# Supplementary material for: Ultra-Rapid Laser Calorimetry for the Assessment of Crystallization in Low-Concentration Cryoprotectants
Source: J Heat Transfer. 2022 Feb 7;144(3):031207. doi: 10.1115/1.4052568 (PMC8823201; doi:10.1115/1.4052568)
Supplement: Supplementary Material — Supplementary PDF [file Supplementary_Material_HT-21-1359.zip]

Archive with 14 entries (14 files):
- Supplementary_Material_HT-21-1359.docx
- Supplementary_Material_HT-21-1359.pdf
- Supplementary_Material_HT-21-1359_Fig1.tif
- Supplementary_Material_HT-21-1359_Fig10.tif
- Supplementary_Material_HT-21-1359_Fig11.tif
- Supplementary_Material_HT-21-1359_Fig12.tif
- Supplementary_Material_HT-21-1359_Fig2.tif
- Supplementary_Material_HT-21-1359_Fig3.tif
- Supplementary_Material_HT-21-1359_Fig4.tif
- Supplementary_Material_HT-21-1359_Fig5.tif
- Supplementary_Material_HT-21-1359_Fig6.tif
- Supplementary_Material_HT-21-1359_Fig7.tif
- Supplementary_Material_HT-21-1359_Fig8.tif
- Supplementary_Material_HT-21-1359_Fig9.tif
